# Supplementary material for: A Comprehensive Analysis of the Genetic Diversity of Plasmodium falciparum Histidine-Rich Protein 2 (PfHRP2) in the Brazilian Amazon
Source: Front Cell Infect Microbiol. 2021 Sep 21;11:742681. doi: 10.3389/fcimb.2021.742681 (PMC8491578; doi:10.3389/fcimb.2021.742681)
Supplement: Supplementary file 1 [file Table_1.xlsx]

## Sheet: Planilha1
Supplementary table 1. Primer sequences, PCR conditions and expected product sizes
Gene name	Primer sequence		PCR conditions	Expected product size (bp)	Reference
pfhrp2	5' CAA AAG GAC TTA ATT TAA ATA AGA G 3'		0.75 mM of Mg2Cl, 10X of PCR buffer, 1.25 mM of deoxyribonucleotide triphosphate solution (Promega), 0.5 μM of each primer, 1.5 U of Taq DNA polymerase (Thermo Fisher Scientific, Waltham, MA, USA) and 2 μL of template DNA (~10 ng) in a total reaction volume of 20 μL, consisted on 34 rounds under the following conditions: 94°C for 10 min, followed by 94°C for 50 s, 53°C for 50 s, 72°C for 1 min an…	809	Baker et al. (2005)
	5' AAT AAA TTT AAT GGC GTA GGC A 3'
MAL7P1.228	5' AGA CAA GCT ACC AAA GAT GCA GGT G 3'		2.5 mM of Mg2Cl, 5X of PCR buffer, 2 mM of deoxyribonucleotide triphosphate solution (Promega), 0.5 μM of each primer, 1.5 U of Taq DNA polymerase (Thermo Fisher Scientific, Waltham, MA, USA) and 1 μL of template DNA (~10 ng) in a total reaction volume of 10 μL, consisted on 34 rounds under the following conditions: 94°C for 3 min, followed by 94°C for 40 s, 60°C for 40 s, 72°C for 1 min and a fi…	227	Gamboa et al. (2010)
	5' TAA ATG TGT ATC TCC TGA GGT AGC 3'
MAL7P1.230	5' TAT GAA CGC AAT TTA AGT GAG GCA G 3'		2.5 mM of Mg2Cl, 5X of PCR buffer, 2 mM of deoxyribonucleotide triphosphate solution (Promega), 0.5 μM of each primer, 1.5 U of Taq DNA polymerase (Thermo Fisher Scientific, Waltham, MA, USA) and 1 μL of template DNA (~10 ng) in a total reaction volume of 10 μL, consisted on 34 rounds under the following conditions: 94°C for 3 min, followed by 94°C for 40 s, 60°C for 40 s, 72°C for 1 min and a fi…	346
	5' TAT CCA ATC CTT CCT TTG CAA CAC C 3'
pfhrp2	Primary	5′ GGT TTC CTT CTC AAA AAA TAA AG 3′	2 mM of Mg2Cl, 10X of PCR buffer, 1.25 mM of deoxyribonucleotide triphosphate solution (Promega), 0.5 μM of each primer, 1.5 U of Taq DNA polymerase (Thermo Fisher Scientific, Waltham, MA, USA) and 2 μL of template DNA (~10 ng) in a total reaction volume of 20 μL, under the following conditions: 94°C for 5 min, followed by 95°C for 30 s, 55°C for 30 s, 68°C for 30 seg for 30 rounds and a final st…	228	Abdallah et al. (2015)
		5′ TCT ACA TGT GCT TGA GTT TCG 3′
	Nested	5′ GTA TTA TCC GCT GCC GTT TTT GCC 3′	2 mM of Mg2Cl, 10X of PCR buffer, 1.25 mM of deoxyribonucleotide triphosphate solution (Promega), 0.5 μM of each primer, 1.5 U of Taq DNA polymerase (Thermo Fisher Scientific, Waltham, MA, USA) and 2 μL of template DNA in a total reaction volume of 20 μL, under the following conditions: 94°C for 5 min, followed by 95°C for 30 s, 62°C for 30 s, 68°C for 30 seg for 30 rounds and a final step at 68°…
		5′ CTA CAC AAG TTA TTA TTA AAT GCG GAA 3′
MAL7P1.228	Primary	5′ AGA CAA GCT ACC AAA GAT GCA GGT G 3′	2 mM of Mg2Cl, 5X of PCR buffer, 2 mM of deoxyribonucleotide triphosphate solution (Promega), 0.5 μM of each primer, 1.5 U of Taq DNA polymerase (Thermo Fisher Scientific, Waltham, MA, USA) and 1 μL of template DNA (~10 ng) in a total reaction volume of 10 μL, under the following conditions: 94°C for 5 min, followed by 95°C for 30 s, 60°C for 30 s, 68°C for 30 seg for 30 rounds and a final step a…	198
		5′ TAA ATG TGT ATC TCC TGA GGT AGC 3′
	Nested	5′ CCA TTG CTG GTT TAA ATG TTT TAA G 3′	2 mM of Mg2Cl, 5X of PCR buffer, 2 mM of deoxyribonucleotide triphosphate solution (Promega), 0.5 μM of each primer, 1.5 U of Taq DNA polymerase (Thermo Fisher Scientific, Waltham, MA, USA) and 1 μL of template DNA in a total reaction volume of 10 μL, under the following conditions: 94°C for 5 min, followed by 95°C for 30 s, 63°C for 30 s, 68°C for 30 seg for 30 rounds and a final step at 68°C fo…
		5′ TAA ATG TGT ATC TCC TGA GGT AGC 3′
MAL7P1.230	Primary	5′ GAT ATC ATT AGA AAA CAA GAG CTT AG 3′	1 mM of Mg2Cl, 5X of PCR buffer, 2 mM of deoxyribonucleotide triphosphate solution (Promega), 0.5 μM of each primer, 1.5 U of Taq DNA polymerase (Thermo Fisher Scientific, Waltham, MA, USA) and 2 μL of template DNA (~10 ng) in a total reaction volume of 10 μL, under the following conditions: 94°C for 5 min, followed by 95°C for 30 s, 63°C for 30 s, 68°C for 30 seg for 30 rounds and a final step a…	301
		5′ TAT CCA ATC CTT CCT TTG CAA CAC C 3′
	Nested	5′ TAT GAA CGC AAT TTA AGT GAG GCA G 3′	1 mM of Mg2Cl, 5X of PCR buffer, 2 mM of deoxyribonucleotide triphosphate solution (Promega), 0.5 μM of each primer, 1.5 U of Taq DNA polymerase (Thermo Fisher Scientific, Waltham, MA, USA) and 2 μL of template DNA in a total reaction volume of 10 μL, under the following conditions: 94°C for 5 min, followed by 95°C for 30 s, 65°C for 30 s, 68°C for 30 seg for 30 rounds and a final step at 68°C fo…
		5′ TAT CCA ATC CTT CCT TTG CAA CAC C 3′
Polyα	5' AAA ATA TAG ACG AAC AGA 3'		1.5 mM of Mg2Cl, 10X of PCR buffer, 1.25 mM of deoxyribonucleotide triphosphate solution (Promega), 0.5 μM of each primer, 0.1 U of Taq DNA polymerase (Thermo Fisher Scientific, Waltham, MA, USA) and 2 μL of template DNA (~10 ng) in a total reaction volume of 15 μL, consisted on 40 rounds under the following conditions: 94°C for 2 min, followed by 94°C for 30 s, 47°C for 30 s, 72°C for 40 s and a…	223	Su and Wellems (1996)
	5' ATC AGA TAA TTG TTG GTA 3'
PfPK2	5' CTT TCA TCG ATA CTA CGA 3'			167
	5' AAA GAA GGA ACA AGC AGA 3'
TA87	5' AAT GGC AAC ACC ATT CAA C 3'			111
	5'ACA TGT TCA TAT TAC TCA C 3'
Gene name	Primer sequence		Sequencing conditions	Expected product size (bp)	Reference
pfhrp2	5' CAA AAG GAC TTA ATT TAA ATA AGA G 3'		0.5 μL of BigDye Terminator, 1 μL of BigDye Terminator buffer 5X, 0.5 μM of each primer and template amplicon accodrding product size, in a total reaction volume of 10 μL, consisted on 35 rounds under the following conditions: 96°C for 1 min, followed by 96°C for 15 s, 58°C for 15 s and 60°C for 4 min.	809	Baker et al. (2005)
	5' AAT AAA TTT AAT GGC GTA GGC A 3'
