# Supplementary material for: A Comprehensive Analysis of the Genetic Diversity of Plasmodium falciparum Histidine-Rich Protein 2 (PfHRP2) in the Brazilian Amazon
Source: Front Cell Infect Microbiol. 2021 Sep 21;11:742681. doi: 10.3389/fcimb.2021.742681 (PMC8491578; doi:10.3389/fcimb.2021.742681)
Supplement: Supplementary file 2 [file Table_2.xlsx]

## Sheet: Planilha1
Supplementary table 2. Allele frequencies of 3 microsatellite loci for Plasmodium falciparum populations from 4 endemic areas of the Brazilian Amazon.
Locus, allele	Amapá (N = 11)	Mato Grosso (N = 9)	Rondônia (N = 33)	Roraima (N = 46)
TA87
90	0.090	0.111	0.121	0.065
93	0.454	0.444	0.303	0.087
96	0.363	-	0.151	0.109
99	-	-	0.060	-
102	-	-	0.060	0.022
108	0.090	0.333	0.090	0.522
111	-	0.111	0.181	0.022
114	-	-	-	0.109
Polyα
162	-	-	0.030	-
165	0.545	-	0.242	0.130
174	0.454	1.000	0.696	0.173
180	-	-	-	0.695
PfPK2
163	-	-	0.030	-
166	-	-	0.030	-
169	-	-	0.090	0.391
172	-	1.000	0.212	0.021
175	0.182	-	0.030	-
178	0.818	-	0.606	0.500
184	-	-	-	0.065
