# Supplementary material for: A Comprehensive Analysis of the Genetic Diversity of Plasmodium falciparum Histidine-Rich Protein 2 (PfHRP2) in the Brazilian Amazon
Source: Front Cell Infect Microbiol. 2021 Sep 21;11:742681. doi: 10.3389/fcimb.2021.742681 (PMC8491578; doi:10.3389/fcimb.2021.742681)
Supplement: Supplementary file 3 [file Table_3.xlsx]

## Sheet: Planilha1
Supplementary table 3. Description of samples with pfhrp2 deletion.
Sample	Site of sample collection	Year of sample collection	Parasitemia (parasites/µL)	Complexity of infection	RDT result
1	Roraima	2018	720	Monoclonal	Positive for P. falciparum
2	Roraima	2019	20	Polyclonal	Negative for P. falciparum
3	Roraima	2019	25	Polyclonal	Positive for P. falciparum
4	Roraima	2019	4000	Polyclonal	Positive for P. falciparum
5	Roraima	2020	25	Polyclonal	Positive for P. falciparum
6	Roraima	2020	95	Polyclonal	Positive for P. falciparum
7	Roraima	2020	1000	Polyclonal	Positive for P. falciparum
8	Rondônia	2017	30	Polyclonal	Positive for P. falciparum
9	Rondônia	2017	120	Polyclonal	Positive for P. falciparum
10	Mato Grosso	2002	100	ND	ND
11	Mato Grosso	2002	3385	ND	ND
12	Mato Grosso	2005	652	ND	ND
13	Mato Grosso	2007	337	Polyclonal	ND
ND, Not determined
